# Supplementary material for: The role of cytochrome bc1 inhibitors in future tuberculosis treatment regimens
Source: Nat Commun. 2025 Oct 22;16:9344. doi: 10.1038/s41467-025-64427-6 (PMC12546632; doi:10.1038/s41467-025-64427-6)
Supplement: Supplementary file 3 — Supplementary Data 1 [file 41467_2025_64427_MOESM3_ESM.xlsx]

## Sheet: SD1
Supplementary Data 1: Study E, P-values using the Fisher's exact test two-sided for the proportions of mice relapsing 12 weeks after the indicated treatment time
Number of families	1
Number of comparisons per family	5
Alpha	0.05
Dunnett's multiple comparisons test	Mean Diff.	95.00% CI of diff.		Significant?		Summary	Adjusted P Value
Start of Treatment vs. CZ (8 wks)	4.386	4.080 to 4.692		Yes		****	<0.0001
Start of Treatment vs. CZT (8 wks)	6.616	6.310 to 6.922		Yes		****	<0.0001
Start of Treatment vs. BCZ (8 wks)	6.616	6.310 to 6.922		Yes		****	<0.0001
Start of Treatment vs. BCZT (8 wks)	6.616	6.310 to 6.922		Yes		****	<0.0001
Start of Treatment vs. HRZE (8 wks)	4.622	4.316 to 4.928		Yes		****	<0.0001
Test details	Mean 1	Mean 2	Mean Diff.		SE of diff.		n1
Start of Treatment vs. CZ (8 wks)	7.014	2.628	4.386		0.1136		5
Start of Treatment vs. CZT (8 wks)	7.014	0.398	6.616		0.1136		5
Start of Treatment vs. BCZ (8 wks)	7.014	0.398	6.616		0.1136		5
Start of Treatment vs. BCZT (8 wks)	7.014	0.398	6.616		0.1136		5
Start of Treatment vs. HRZE (8 wks)	7.014	2.392	4.622		0.1136		5
Number of families	1
Number of comparisons per family	15
Alpha	0.05
	Mean Diff.
Tukey's multiple comparisons test				95.00% CI of diff.		Significant?			Summary			Adjusted P Value
Start of Treatment vs. CZ (8 wks)	4.386			4.035 to 4.737		Yes			****			<0.0001
Start of Treatment vs. CZT (8 wks)	6.616			6.265 to 6.967		Yes			****			<0.0001
Start of Treatment vs. BCZ (8 wks)	6.616			6.265 to 6.967		Yes			****			<0.0001
Start of Treatment vs. BCZT (8 wks)	6.616			6.265 to 6.967		Yes			****			<0.0001
Start of Treatment vs. HRZE(8 wks)	4.622			4.271 to 4.973		Yes			****			<0.0001
CZ (8 wks) vs. CZT (8 wks)	2.23			1.879 to 2.581		Yes			****			<0.0001
CZ (8 wks) vs. BCZ (8 wks)	2.23			1.879 to 2.581		Yes			****			<0.0001
CZ (8 wks) vs. BCZT (8 wks)	2.23			1.879 to 2.581		Yes			****			<0.0001
CZ (8 wks) vs. HRZE (8 wks)	0.236			-0.1152 to 0.5872		No			ns			0.3315
CZT (8 wks) vs. BCZ (8 wks)	0			-0.3512 to 0.3512		No			ns			>0.9999
CZT (8 wks) vs. BCZT (8 wks)	0			-0.3512 to 0.3512		No			ns			>0.9999
CZT (8 wks) vs. HRZE(8 wks)	-1.994			-2.345 to -1.643		Yes			****			<0.0001
BCZ (8 wks) vs. BCZT (8 wks)	0			-0.3512 to 0.3512		No			ns			>0.9999
BCZ (8 wks) vs. HRZE (8 wks)	-1.994			-2.345 to -1.643		Yes			****			<0.0001
BCZT (8 wks) vs. HRZE (8 wks)	-1.994			-2.345 to -1.643		Yes			****			<0.0001
Test details	Mean 1		Mean 2		Mean Diff.		SE of diff.			n1			n2			DF
Start of Treatment vs. CZ (8 wks)	7.014		2.628		4.386		0.1136			5			5			24
Start of Treatment vs. CZT (8 wks)	7.014		0.398		6.616		0.1136			5			5			24
Start of Treatment vs. BCZ (8 wks)	7.014		0.398		6.616		0.1136			5			5			24
Start of Treatment vs. BCZT (8 wks)	7.014		0.398		6.616		0.1136			5			5			24
Start of Treatment vs. HRZE (8 wks)	7.014		2.392		4.622		0.1136			5			5			24
CZ (8 wks) vs. CZT (8 wks)	2.628		0.398		2.23		0.1136			5			5			24
CZ (8 wks) vs. BCZ (8 wks)	2.628		0.398		2.23		0.1136			5			5			24
CZ (8 wks) vs. BCZT (8 wks)	2.628		0.398		2.23		0.1136			5			5			24
CZ (8 wks) vs. HRZE (8 wks)	2.628		2.392		0.236		0.1136			5			5			24
CZT (8 wks) vs. BCZ (8 wks)	0.398		0.398		0		0.1136			5			5			24
CZT (8 wks) vs. BCZT (8 wks)	0.398		0.398		0		0.1136			5			5			24
CZT (8 wks) vs. HRZE (8 wks)	0.398		2.392		-1.994		0.1136			5			5			24
BCZ (8 wks) vs. BCZT (8 wks)	0.398		0.398		0		0.1136			5			5			24
BCZ (8 wks) vs. HRZE (8 wks)	0.398		2.392		-1.994		0.1136			5			5			24
BCZT (8 wks) vs. HRZE (8 wks)	0.398		2.392		-1.994		0.1136			5			5			24
