# Supplementary material for: The role of cytochrome bc1 inhibitors in future tuberculosis treatment regimens
Source: Nat Commun. 2025 Oct 22;16:9344. doi: 10.1038/s41467-025-64427-6 (PMC12546632; doi:10.1038/s41467-025-64427-6)
Supplement: Supplementary file 6 — Source Data [file 41467_2025_64427_MOESM6_ESM.xlsx]

## Sheet: Fig. 1b
Fig. 1b: Lung bacterial burden (Study A) - Log10 CFU counts
	SoTX	BPaL	BPaM	BPaMZ	BPaMJ	BPaC	BPaCJ
	7.16	1.88	0.84	0	2.64	0	0.6
	7.19	2.37	1.57	0	2.67	1.75
	7.45	2.08	1.44	0	3.33	1.51	0
	7.4	1.68	1.78	0	3.42	1.62	0
	6.95		0.84	0	2.74	1.48	0

## Sheet: Fig. 1c
Fig. 1c: Lung bacterial burden (Study B) - Log10 CFU counts
	SoTX	BPaL	BPa901	BPaC	BPaCJ
	7.23	1.59	3.63	2.4	0
	6.83	1.59	3.9	2.75	1.55
	7.45	1.59	4.23	2.6	2.3
	7.56	1.59	5.6	0	0
	6.91	1.59	3.64	1.6	0

## Sheet: Fig. 1d
Fig. 1d: Lung bacterial burden (Study D) - Log10 CFU counts
	SoTX	BPaL/BPa	BPaL/none	BPaL/BJ	BPaL/B
	7.15	0	0.35	0	0
	7	0.35	0.54	0	0
	7.16	0	0.35	0	0
	7.28	0	0	0	0.35
	7.39	0	0.35	0	0
	7.3
	7.24
	7.08

## Sheet: Fig. 2
Fig. 2: Lung bacterial burden (Study E) - Log10 CFU counts
	Day -10	Day 0	CZ	CQZ	BCZ	BCZQ	HRZE
	4.13	7.05	2.1	0.4	0.4	0.4	2.01
	4.2	7.03	2.54	0.4	0.4	0.4	2.27
	4.15	6.93	2.75	0.4	0.4	0.4	2.48
	4.34	7.03	2.79	0.4	0.4	0.4	2.41
	4.17	7.03	2.96	0.4	0.4	0.4	2.79
	4

## Sheet: Fig. 3a
Fig. 3a: Potency in clinical isolates - Average MIC90 values (nM)
	JNJ-4052	BDQ
	7.59528	214.81
	6.62646	146.816
	3.66436	230.849
	0.789139	188.406
	0.287683	106.407
	1.29577	430.68
	0.290117	429.953
	0.202907	44.3838
	0.699555	49.6694
	0.131814	63.3383
	0.713457	64.031
	0.736535	53.13
	2.50178	104.382
	0.85296	353.686
	1.20149	169.98

## Sheet: Fig. 3b
Fig. 3b: Bacterial activity in clinical isolates for JNJ-4052 - CFU counts
	H37Rv						N1283
Conc (nM)	0	8	32	128		Conc (nM)	0	8	32	128
	60000000	50000000	30000000	26000000			120000000	2200000	150000	170000
	30000000	20000000	30000000	17000000			120000000	6000000	400000	300000
	80000000	53000000	17000000	12000000			80000000	800000	80000	90000
	50000000	30000000	12000000	12000000			90000000	200000	50000	80000

## Sheet: Fig. 3c
Fig. 3c: Bacterial activity in clinical isolates for JNJ-2901 - CFU counts
	H37Rv						N1283
Conc (nM)	0	8	32	128		Conc (nM)	0	8	32	128
	60000000	80000000	60000000	20000000			120000000	9000000	110000	20000
	30000000	35000000	30000000	14000000			120000000	9000000	300000	50000
	80000000	53000000	17000000	12000000			80000000	800000	80000	90000
	50000000	30000000	12000000	12000000			90000000	200000	50000	80000

## Sheet: Fig. 3d
Fig. 3d: Bacterial activity in clinical isolates for telacebec - CFU counts
	H37Rv						N1283
Conc (nM)	0	8	32	128		Conc (nM)	0	8	32	128
	60000000	30000000	19000000	20000000			120000000	16000000	130000	180000
	30000000	30000000	32000000	17000000			120000000	19000000	900000	380000
	80000000	50000000	19000000	41500000			80000000	60000000	7000000	120000
	50000000	50000000	49500000	12000000			90000000	40000000	8000000	150000

## Sheet: Fig. 3e
Fig. 3e: Lung bacterial burden (Study F) - Log10 CFU counts
		SoT			Vehicle			JNJ-4052
	H37Rv	5.07918	4.14613	4.60206	7.30103	6.96379	7.57978	8.08636	7.69897	7.34242
	Mtb-N1283	3.60206	3.77815	3.77815	6.68124		6.64345	4.83251	5.30103	5.14613

## Sheet: Supp. Fig. 2
Supplementary Fig. 2: Survival probability of monotherapy treatment in intravenous model (IV) - survival %
		Day of death	Control	Bedaquiline	JNJ-2901	Moxifloxacin
	M3 Control S1	12	1
	M3 Control S2	19	1
	M3 Control S3	21	1
	M3 Control S4	22	1
	M3 Control S5	82	1
	M3 Control S6	86	1
	M3 Bedaquiline S1*	12*		1*
	M3 Bedaquiline S2	96		0
	M3 Bedaquiline S3	96		0
	M3 Bedaquiline S4	96		0
	M3 Bedaquiline S5	96		0
	M3 Bedaquiline S6	96		0
	M3 J-901 S1*	16*			1*
	M3 J-901 S2	20			1
	M3 J-901 S3	54			1
	M3 J-901 S4	26			1
	M3 J-901 S5	77			1
	M3 J-901 S6	82			1
	M3 Moxifloxacin S1	96				0
	M3 Moxifloxacin S2	96				0
	M3 Moxifloxacin S3	96				0
	M3 Moxifloxacin S4	96				0
	M3 Moxifloxacin S5	96				0
	M3 Moxifloxacin S6	96				0

[truncated: 4 more sheets: Supp. Table 4, Supp. Table 8, Supp. Table 11, Supp. Table 12]
